# Supplementary material for: Psychological antecedents of vaccine inequity: keys to improve the rates of vaccination
Source: J Egypt Public Health Assoc. 2024 Dec 4;99:31. doi: 10.1186/s42506-024-00175-7 (PMC11615162; doi:10.1186/s42506-024-00175-7)
Supplement: Supplementary file 3 — Supplementary Material 3. [file 42506_2024_175_MOESM3_ESM.zip]

Archive with 2 entries (2 files):
- Covid_inf_Jounal_codes.R
- Covid_sample.sav
