# Supplementary material for: Psychological antecedents of vaccine inequity: keys to improve the rates of vaccination
Source: J Egypt Public Health Assoc. 2024 Dec 4;99:31. doi: 10.1186/s42506-024-00175-7 (PMC11615162; doi:10.1186/s42506-024-00175-7)
Supplement: Supplementary file 3 — Supplementary Material 3. [file 42506_2024_175_MOESM3_ESM.zip › Covid_inf_Jounal_codes.R]

library(haven)
library("imputeTS")
library(tidyr)
library(dplyr)
library(ggplot2)
library(vcd)
library(sjPlot)
library(stargazer)
library(mlbench)
library(magrittr)
library(sjtable2df)
library(rlang)
library(lme4)
library(lmtest)
library(lmerTest)
library(sjPlot)
library(pbkrtest)
library(sjlabelled)
library(broom.mixed)
library(gtsummary)
library(brms)
library(car)
library(finalfit)
library(sjPlot)
library(patchwork)
library(ggstatsplot)
library(sjPlot)
library(broom.mixed)
require(ggplot2)
library("haven")
library(foreign)
library(flextable)
library(PerformanceAnalytics)


#The data
covid_inf<-New_COVID_and_Influ

glimpse(covid_inf)


#Filtering

covid_inf$Confidence_Binary<-factor(covid_inf$Confidence_Binary, levels=c("0","1"), labels = c("Not_Confident","Confident"))
covid_inf$Complacency_Binary<-factor(covid_inf$Complacency_Binary, levels=c("0","1"), labels = c("Not_Complacent","Complacent"))
covid_inf$Constrains_Binary <-factor(covid_inf$Constrains_Binary, levels=c("0","1"), labels = c("Didn't_Have_Constraints","Had_Constraints"))
covid_inf$calculation_Binary<-factor(covid_inf$calculation_Binary, levels=c("0","1"), labels = c("Didn't_Assess_Calculations","Assess_Calculations"))
covid_inf$Collective_Binary<-factor(covid_inf$Collective_Binary, levels=c("0","1"), labels = c("Lack_Collective_Responsibility","Have_Collective_Responsibility"))


#Convert variables to labels to put it in the model

covid_inf$Age<-as_label(covid_inf$Age)
covid_inf$Gender<-as_label(covid_inf$Gender)
covid_inf$Education_level<-as_label(covid_inf$Education_level)
covid_inf$Nationality<-as_label(covid_inf$Nationality)
covid_inf$Country<-as_label(covid_inf$Country)
covid_inf$Social_status<-as_label(covid_inf$Social_status)
covid_inf$Occupation_new<-as_label(covid_inf$Occupation_new)
covid_inf$Occupation<-as_label(covid_inf$Occupation)
covid_inf$Chronic_disease<-as_label(covid_inf$Chronic_disease)
covid_inf$COVID_infection<-as_label(covid_inf$COVID_infection)
covid_inf$COVID_death<-as_label(covid_inf$ COVID_death)
covid_inf$COVID_vaccination<-as_label(covid_inf$COVID_vaccination)
covid_inf$Influ_vaccination  <-as_label(covid_inf$Influ_vaccination  )
covid_inf$Continent  <-as_label(covid_inf$Continent)
covid_inf$Confidence_Binary <-as_label(covid_inf$Confidence_Binary)
covid_inf$Complacency_Binary <-as_label(covid_inf$Complacency_Binary)
covid_inf$calculation_Binary  <-as_label(covid_inf$calculation_Binary )
covid_inf$Collective_Binary <-as_label(covid_inf$Collective_Binary)
covid_inf$Constrains_Binary <-as_label(covid_inf$Constrains_Binary)

# Chi square tables

explanatory = "Country"
dependent = 'Constrains_Binary'
tab1<-covid_inf %>% summary_factorlist(dependent, explanatory,p=TRUE, column=F) #, include_row_totals_percent = TRUE


explanatory = c("Age","Gender","Education_level","Country","Social_status","Occupation" ,"Occupation_new"
                ,"Chronic_disease","COVID_infection"," COVID_death","Continent")
dependent = 'Confidence_Binary'

tab1<-covid_inf %>% summary_factorlist(dependent, explanatory,p=TRUE, column=F) #, include_row_totals_percent = TRUE


explanatory = c("Age","Gender","Education_level","Country","Occupation","Social_status", "Occupation_new"
                ,"Chronic_disease","COVID_infection"," COVID_death","Continent")
dependent = 'Complacency_Binary'

tab1<-covid_inf %>% summary_factorlist(dependent, explanatory,p=TRUE,add_dependent_label=F, na_include=TRUE, na_include_dependent=FALSE, na_complete_cases=TRUE,column=F) 


explanatory = c("Age","Gender","Education_level","Country","Occupation","Social_status", "Occupation_new"
                ,"Chronic_disease","COVID_infection"," COVID_death","Continent")
dependent = 'Constrains_Binary'

tab1<-covid_inf%>%summary_factorlist(dependent, explanatory,p=TRUE,add_dependent_label=F,  column=F) 


explanatory = c("Age","Gender","Education_level","Country","Social_status", "Occupation","Occupation_new"
                ,"Chronic_disease","COVID_infection"," COVID_death","Continent")
dependent = 'calculation_Binary'

tab1<-covid_inf%>%summary_factorlist(dependent, explanatory,p=TRUE,add_dependent_label=F,  include_row_totals_percent = TRUE,column=F) 


explanatory = c("Age","Gender","Education_level","Country","Social_status", "Occupation", "Occupation_new"
                ,"Chronic_disease","COVID_infection"," COVID_death","Continent")
dependent = 'Collective_Binary'

tab1<-covid_inf%>%summary_factorlist(dependent, explanatory,p=TRUE,add_dependent_label=F,include_row_totals_percent=TRUE,column=F) 


#Dependent Variable
summary(covid_inf$DV)
#summary table

tbl_summary <-covid_inf %>% select(Age,Country,Gender,Education_level,Social_status,Occupation_new,
                                   Chronic_disease,COVID_infection,COVID_death,Continent, 
                                   Confidence_Binary,Complacency_Binary,Collective_Binary,Constrains_Binary,calculation_Binary)%>% tbl_summary(missing = "no",digits=all_categorical() ~ 2)
tbl_summary

#Applying Multi-Level

#Likelihood ratio test between singel and multi-level model
fit <- glmer(Collective_Binary~ (1|Country), family = binomial("logit"), data = covid_inf)

fita <- glm( Collective_Binary ~1, data = covid_inf, family = binomial("logit")) #Single level
teststat <- -2 *(logLik(fita)-logLik(fit))
teststat
summary(fit)

summary(fita)

(p.val <- pchisq(teststat, df = 1, lower.tail = FALSE))

#The constrained model
# Below are the commands to run the constrained intermediate model (CIM); 
# the model contains all level-1 variables, all level-2 variables well as all intra-level interactions).
#The Intercept model

CIM1 <- glmer( Confidence_Binary~Age+Gender+Education_level+Social_status+Occupation_new+
                 Chronic_disease+COVID_infection+ COVID_death+Continent+(1| Country), data = covid_inf, family = binomial("logit"),nAGQ=0,
               control=glmerControl(optimizer = "nloptwrap"))

CIM2 <- glmer( Complacency_Binary~Age+Gender+Education_level+Social_status+Occupation_new+
                 Chronic_disease+COVID_infection+ COVID_death+Continent+(1| Country), data = covid_inf, family = binomial("logit"),nAGQ=0,
               control=glmerControl(optimizer = "nloptwrap"))

CIM3 <- glmer( Constrains_Binary~Age+Gender+Education_level+Social_status+Occupation_new+
                 Chronic_disease+COVID_infection+ COVID_death+Continent+(1| Country), data = covid_inf, family = binomial("logit"),nAGQ=0,
               control=glmerControl(optimizer = "nloptwrap"))

CIM4<- glmer( calculation_Binary~Age+Gender+Education_level+Social_status+Occupation_new+
                Chronic_disease+COVID_infection+ COVID_death+Continent+(1| Country), data = covid_inf, family = binomial("logit"),nAGQ=0,
              control=glmerControl(optimizer = "nloptwrap"))

CIM5 <- glmer( Collective_Binary~Age+Gender+Education_level+Social_status+Occupation_new+
                 Chronic_disease+COVID_infection+ COVID_death+Continent+(1| Country), data = covid_inf, family = binomial("logit"),nAGQ=0,
               control=glmerControl(optimizer = "nloptwrap"))


# Below are the commands to run the augmented intermediate model (AIM); 
# the model similar to the constrained intermediate model with the exception that it includes the random slope term of).


AIM1 <- glmer(Confidence_Binary~Age+Gender+Education_level+Social_status+Occupation_new+ Chronic_disease+COVID_infection+ COVID_death+Continent+(1+COVID_infection| Country), 
              data = covid_inf, family = binomial("logit"),nAGQ=0,
              control=glmerControl(optimizer = "nloptwrap")) 

AIM2 <- glmer(Complacency_Binary~Age+Gender+Education_level+Social_status+Occupation_new+
                Chronic_disease+COVID_infection+ COVID_death+Continent+(1| Country), data = covid_inf, family = binomial("logit"),nAGQ=0,
              control=glmerControl(optimizer = "nloptwrap")) 

AIM3<- glmer(Constrains_Binary~Age+Gender+Education_level+Social_status+Occupation_new+
               Chronic_disease+COVID_infection+ COVID_death+Continent+(1| Country), data = covid_inf, family = binomial("logit"),nAGQ=0,
             control=glmerControl(optimizer = "nloptwrap")) 

AIM4<- glmer(calculation_Binary~Age+Gender+Education_level+Social_status+Occupation_new+
               Chronic_disease+COVID_infection+ COVID_death+Continent+(1| Country), data = covid_inf, family = binomial("logit"),nAGQ=0,
             control=glmerControl(optimizer = "nloptwrap")) 

AIM5<- glmer(Collective_Binary~Age+Gender+Education_level+Social_status+Occupation_new+
               Chronic_disease+COVID_infection+ COVID_death+Continent+(1| Country), data = covid_inf, family = binomial("logit"),nAGQ=0,
             control=glmerControl(optimizer = "nloptwrap")) 


#
